# Supplementary material for: Prospective Associations of Serum Vitamin B12, Homocysteine, and Ferritin Levels with Probable Sarcopenia
Source: Nutrients. 2026 Apr 25;18(9):1362. doi: 10.3390/nu18091362 (PMC13164896; doi:10.3390/nu18091362)
Supplement: Supplementary file 1 [file nutrients-18-01362-s001.zip]

Archive with 1 entries (1 files):
- nutrients-4253460-supplementary.jpg
